# Supplementary material for: Diversity and seasonal dynamics of bacterial community in indoor environment
Source: BMC Microbiol. 2008 Apr 8;8:56. doi: 10.1186/1471-2180-8-56 (PMC2323381; doi:10.1186/1471-2180-8-56)
Supplement: Additional file 1 — Assignment of the individual clone sequences to OTUs, phylogenetic affiliation and occurrence of the OTUs. Table displays all OTUs found in this study and all clones assigned to the respective OTUs based on the DOTUR program and 97% sequence similarity. The closest database match and the phylogenetic assignment are based on the sequence of the first clone listed in the respective OTU and listed in the column as the Representative clone. The occurrence in the two buildings and in different seasons is also indicated. 1, Building 1; 2, Building 2; W, winter; Sp, spring; Su, summer; F, fall; 1, occurs only in Building 1; 2, occurs only in Building 2; B, occurs in both buildings. [file 1471-2180-8-56-S1.xls]

## Sheet: OTUs
	Clones			Database match and phylogenetic affiliation			Prevalence in samples
OTU	All clones	Representative clone	Number of clones	Closest match	Phylum/Class	Family	1W	1Sp	1Su	1F	2W	2Sp	2Su	2F	Total	Building	Season
OTU1	BF0001C095	BF0001C095	1	Actinomyces sp.oral clone 99%	Actinobacteria	Actinomycetaceae			1						1	1	Su
OTU2	BF0001B009,BF0002B107,BF0002C047	BF0001B009	3	Actinomyces viscosus 98%	Actinobacteria	Actinomycetaceae		1				1	1		3	B	Sp,Su
OTU8	BF0002A011,BF0002A029	BF0002A011	2	Brevibacterium casei 99%	Actinobacteria	Brevibacteriaceae					2				2	2	W
OTU6	BF0002A041	BF0002A041	1	Atopobium vaginae 99%	Actinobacteria	Coriobacteriaceae					1				1	2	W
OTU10	BF0001D054,BF0002B085,BF0001D090	BF0001D054	3	Corynebacterium amycolatum 99%	Actinobacteria	Corynebacteriaceae				2		1			3	B	Sp,F
OTU11	BF0001B065,BF0002C005	BF0001B065	2	Corynebacterium appendicis 98%	Actinobacteria	Corynebacteriaceae		1					1		2	B	Sp,Su
OTU12	BF0002D047	BF0002D047	1	Corynebacterium durum 99%	Actinobacteria	Corynebacteriaceae								1	1	2	F
OTU13	BF0002B047,BF0002C014	BF0002B047	2	Corynebacterium fastidiosum 96%	Actinobacteria	Corynebacteriaceae						1	1		2	2	Sp,Su
OTU14	BF0002D059	BF0002D059	1	Corynebacterium glaucum 97%	Actinobacteria	Corynebacteriaceae								1	1	2	F
OTU15	BF0001B034	BF0001B034	1	Corynebacterium kroppenstedtii 99%	Actinobacteria	Corynebacteriaceae		1							1	1	Sp
OTU16	BF0002B086	BF0002B086	1	Corynebacterium mastitidis 99%	Actinobacteria	Corynebacteriaceae						1			1	2	Sp
OTU17	BF0001B069,BF0002A120,BF0002A053,BF0002A150,BF0002A103,BF0002D084	BF0001B069	6	Corynebacterium minutissimum NCTC 10288 99%	Actinobacteria	Corynebacteriaceae		1			4			1	6	B	W,Sp,F
OTU18	BF0002B057,BF0002B081,BF0002B098	BF0002B057	3	Corynebacterium pseudodiphthericum 99%	Actinobacteria	Corynebacteriaceae						3			3	2	Sp
OTU19	BF0001A057,BF0001C120,BF0001D003,BF0001C113,BF0002C073,BF0001D058,BF0002B032,BF0001D076,BF0001C093,BF0002A118,BF0002C049,BF0002A126,BF0002A129,BF0002A131,BF0001B073,BF0001D085,BF0002C054,BF0002A069,BF0002A158,BF0002A140,BF0002C030,BF0002D092,BF0002D019,BF	BF0001A057	32	Corynebacterium sp. 99%	Actinobacteria	Corynebacteriaceae	1	1	4	4	12	2	4	4	32	B	W,Sp,Su,F
OTU20	BF0001C081,BF0002C070,BF0002D080,BF0002D081	BF0001C081	4	Corynebacterium sp. 99%	Actinobacteria	Corynebacteriaceae			1				1	2	4	B	Su,F
OTU21	BF0001B035,BF0002D108,BF0001C037,BF0002C042,BF0002D106,BF0002B029,BF0002B060	BF0001B035	7	Corynebacterium sp.99%	Actinobacteria	Corynebacteriaceae		1	1			2	1	2	7	B	Sp,Su,F
OTU22	BF0002A025	BF0002A025	1	Corynebacterium variabile 99%	Actinobacteria	Corynebacteriaceae					1				1	2	W
OTU7	BF0002C064	BF0002C064	1	Brachybacterium nesterenkovii 99%	Actinobacteria	Dermabacteraceae							1		1	2	Su
OTU23	BF0002A064	BF0002A064	1	Dermabacter hominis 99%	Actinobacteria	Dermabacteraceae					1				1	2	W
OTU24	BF0002D054,BF0002D055,BF0002D079	BF0002D054	3	Dietzia cinnamea 99%	Actinobacteria	Dietziaceae								3	3	2	F
OTU48	BF0001B029	BF0001B029	1	Frankiaceae bacterium 96%	Actinobacteria	Frankiaceae		1							1	1	Sp
OTU49	BF0001B036	BF0001B036	1	Frankiaceae bacterium 97%	Actinobacteria	Frankiaceae		1							1	1	Sp
OTU28	BF0002D115	BF0002D115	1	Gordonia sp. 99%	Actinobacteria	Gordoniaceae								1	1	2	F
OTU5	BF0001D091	BF0001D091	1	Arsenicicoccus bolidensis 99%	Actinobacteria	Intrasporangiaceae				1					1	1	F
OTU4	BF0001B071,BF0002A110	BF0001B071	2	Agrococcus sp. 96%	Actinobacteria	Microbacteriaceae		1			1				2	B	W,Sp
OTU9	BF0001B049	BF0001B049	1	Clavibacter michiganense DSM 46364 99%	Actinobacteria	Microbacteriaceae		1							1	1	Sp
OTU27	BF0002B088	BF0002B088	1	Frigoribacterium sp. 99%	Actinobacteria	Microbacteriaceae						1			1	2	Sp
OTU32	BF0002A094,BF0002C061	BF0002A094	2	Microbacterium oxydans 100%	Actinobacteria	Microbacteriaceae					1		1		2	2	W,Su
OTU33	BF0001B041,BF0001D018	BF0001B041	2	Microbacterium sp. 97%	Actinobacteria	Microbacteriaceae		1		1					2	1	Sp,F
OTU39	BF0002C012	BF0002C012	1	Plantibacter flavus 99%	Actinobacteria	Microbacteriaceae							1		1	2	Su
OTU42	BF0001B006,BF0001C062,BF0001B040	BF0001B006	3	Rathayibacter tritici 95%	Actinobacteria	Microbacteriaceae		2	1						3	1	Sp,Su
OTU47	BF0001B008,BF0002D006	BF0001B008	2	Subtercola frigoramans 97%	Actinobacteria	Microbacteriaceae		1						1	2	B	Sp,F
OTU50	BF0002C055	BF0002C055	1	Antarctic bacterium 96%	Actinobacteria	Microbacteriaceae							1		1	2	Su
OTU51	BF0002D093	BF0002D093	1	Antarctic bacterium 97%	Actinobacteria	Microbacteriaceae								1	1	2	F
OTU29	BF0002B018,BF0002C009,BF0002D025,BF0002B021,BF0002C028,BF0002C075	BF0002B018	6	Kocuria palustris 99%	Actinobacteria	Micrococcaceae						2	3	1	6	2	Sp,Su,F
OTU30	BF0001C107,BF0002C016,BF0002D088	BF0001C107	3	Kocuria carniphila 96%	Actinobacteria	Micrococcaceae			1				1	1	3	B	Su,F
OTU34	BF0001A088,BF0001D063,BF0002C003,BF0002C060,BF0002C019,BF0002C032	BF0001A088	6	Micrococcus luteus 99%	Actinobacteria	Micrococcaceae	1			1			4		6	B	W,Su,F
OTU43	BF0002A031	BF0002A031	1	Rothia mucilaginosus 98%	Actinobacteria	Micrococcaceae					1				1	2	W
OTU35	BF0001D049	BF0001D049	1	Mycobacterium austroafricanum 98%	Actinobacteria	Mycobacteriaceae				1					1	1	F
OTU36	BF0001B026	BF0001B026	1	Nakamurella multipartita 96%	Actinobacteria	Nakamurellaceae		1							1	1	Sp
OTU3	BF0001B005	BF0001B005	1	Aeromicrobium fastidiosa 98%	Actinobacteria	Nocardioidaceae		1							1	1	Sp
OTU25	BF0002B055,BF0002B078,BF0002B082	BF0002B055	3	Friedmanniella spumicola 97%	Actinobacteria	Nocardioidaceae						3			3	2	Sp
OTU26	BF0001B039,BF0002C021,BF0002B054,BF0001C003,BF0002B100	BF0001B039	5	Friedmanniella spumicola 99%	Actinobacteria	Nocardioidaceae		1	1			2	1		5	B	Sp,Su
OTU31	BF0002B045	BF0002B045	1	Marmoricola aurantiacus 98%	Actinobacteria	Nocardioidaceae						1			1	2	Sp
OTU37	BF0001C016,BF0002D073	BF0001C016	2	Nocardioides oleivorans 99%	Actinobacteria	Nocardioidaceae			1					1	2	B	Su,F
OTU38	BF0001D050	BF0001D050	1	Nocardioides plantarum 96%	Actinobacteria	Nocardioidaceae				1					1	1	F
OTU54	BF0002B063	BF0002B063	1	uncultured soil bacterium 95%	Actinobacteria	Nocardioidaceae						1			1	2	Sp
OTU40	BF0001A053,BF0001B028,BF0001A102,BF0001C066,BF0001C099,BF0001C110,BF0001C118,BF0001D017,BF0002A030,BF0001B030,BF0001C108,BF0002A028,BF0002B022,BF0002B074,BF0002C033,BF0002A051,BF0002A081,BF0002A100,BF0002A151,BF0002B004,BF0002B046,BF0002B092,BF0002B101,BF	BF0001A053	78	Propionibacterium acnes 99%	Actinobacteria	Propionibacteriaceae	2	5	15	4	16	14	16	6	78	B	W,Sp,Su,F
OTU41	BF0001D059,BF0002C039	BF0001D059	2	Propionibacterium granulosum 99%	Actinobacteria	Propionibacteriaceae				1			1		2	B	Su,F
OTU44	BF0002D063	BF0002D063	1	Saccharopolyspora sp. 98%	Actinobacteria	Pseudonocardiaceae								1	1	2	F
OTU46	BF0001B033	BF0001B033	1	Sporichthya polymorpha 95%	Actinobacteria	Sporichthyaceae		1							1	1	Sp
OTU45	BF0001B070,BF0001D026	BF0001B070	2	Solicoccus flavidum 97%	Actinobacteria	unclassified Frankinae		1		1					2	1	Sp,F
OTU52	BF0002A089	BF0002A089	1	Uncultured bacterium (human vagina) 99%	Actinobacteria	Uncultured Actinobacteria					1				1	2	W
OTU53	BF0002A132,BF0002B050	BF0002A132	2	Uncultured bacterium (urban aerosol) 96%	Actinobacteria	Uncultured Actinobacteria					1	1			2	2	W,Sp
OTU55	BF0002B038,BF0002B089	BF0002B038	2	Blastococcus aggregatus 94%	Actinobacteria	Unknown Actinobacteria						2			2	2	Sp
OTU70	BF0001D046	BF0001D046	1	Dialister invisus 99%	Firmicutes	Acidaminococcaceae				1					1	1	F
OTU71	BF0002A149	BF0002A149	1	Dialister micraerophilus 99%	Firmicutes	Acidaminococcaceae					1				1	2	W
OTU101	BF0002C077	BF0002C077	1	Megasphaera sp. 95%	Firmicutes	Acidaminococcaceae							1		1	2	Su
OTU109	BF0001D022,BF0002D016	BF0001D022	2	Selenomonas sp. clone 99%	Firmicutes	Acidaminococcaceae				1				1	2	B	F
OTU122	BF0001D008,BF0002A015	BF0001D008	2	Veillonella atypica 99%	Firmicutes	Acidaminococcaceae				1	1				2	B	W,F
OTU127	BF0001D097	BF0001D097	1	Veillonella sp. oral clone 99%	Firmicutes	Acidaminococcaceae				1					1	1	F
OTU56	BF0002C045	BF0002C045	1	Aerococcus urinae 99%	Firmicutes	Aerococcaceae							1		1	2	Su
OTU57	BF0002B069,BF0002D031,BF0002C048	BF0002B069	3	Aerococcus viridans 99%	Firmicutes	Aerococcaceae						1	1	1	3	2	Sp,Su,F
OTU81	BF0001B066	BF0001B066	1	Facklamia hominis 99%	Firmicutes	Aerococcaceae		1							1	1	Sp
OTU82	BF0002C053	BF0002C053	1	Facklamia languida 99%	Firmicutes	Aerococcaceae							1		1	2	Su
OTU83	BF0002B044	BF0002B044	1	Facklamia sp. 99%	Firmicutes	Aerococcaceae						1			1	2	Sp
OTU58	BF0001B002,BF0001C042,BF0001D030	BF0001B002	3	Bacillus cereus 99%	Firmicutes	Bacillaceae		1	1	1					3	1	Sp,Su,F
OTU79	BF0002C008	BF0002C008	1	Exiguobacterium acetylicum 99%	Firmicutes	Bacillaceae							1		1	2	Su
OTU80	BF0002C002	BF0002C002	1	Exiguobacterium aestuarii 99%	Firmicutes	Bacillaceae							1		1	2	Su
OTU60	BF0001B022	BF0001B022	1	Carnobacterium sp. 98%	Firmicutes	Carnobacteriaceae		1							1	1	Sp
OTU72	BF0002A144,BF0002B001	BF0002A144	2	Dolosigranulum pigrum 99%	Firmicutes	Carnobacteriaceae					1	1			2	2	W,Sp
OTU88	BF0002A027	BF0002A027	1	Granulicatella adiacens 99%	Firmicutes	Carnobacteriaceae					1				1	2	W
OTU61	BF0001C103,BF0001D037	BF0001C103	2	Clostridium bartlettii 99%	Firmicutes	Clostridiaceae			1	1					2	1	Su,F
OTU62	BF0001C041	BF0001C041	1	Clostridium clostridiiformes 98%	Firmicutes	Clostridiaceae			1						1	1	Su
OTU63	BF0001A033	BF0001A033	1	Clostridium clostridioforme 98%	Firmicutes	Clostridiaceae	1								1	1	W
OTU64	BF0001C063,BF0001D061,BF0001D062,BF0001D099	BF0001C063	4	Clostridium disporicum 99%	Firmicutes	Clostridiaceae			1	3					4	1	Su,F
OTU65	BF0002B099	BF0002B099	1	Clostridium estertheticum DSM 14864 99%	Firmicutes	Clostridiaceae						1			1	2	Sp
OTU66	BF0001D070	BF0001D070	1	Clostridium sp. 98%	Firmicutes	Clostridiaceae				1					1	1	F
OTU67	BF0001A063	BF0001A063	1	Clostridium sp. 99%	Firmicutes	Clostridiaceae	1								1	1	W
OTU68	BF0001D012	BF0001D012	1	Clostridium sp. 99%	Firmicutes	Clostridiaceae				1					1	1	F
OTU84	BF0001A039	BF0001A039	1	Faecalibacterium prausnitzii 99%	Firmicutes	Clostridiaceae	1								1	1	W
OTU86	BF0001C068	BF0001C068	1	Faecalibacterium prausnitzii ATCC 27768 99%	Firmicutes	Clostridiaceae			1						1	1	Su
OTU73	BF0001C013,BF0001D065,BF0001D078,BF0002C078,BF0002D050	BF0001C013	5	Enterococcus faecalis 99%	Firmicutes	Enterococcaceae			1	2			1	1	5	B	Su,F
OTU74	BF0001A004	BF0001A004	1	Enterococcus faecium 99%	Firmicutes	Enterococcaceae	1								1	1	W
OTU75	BF0002D072	BF0002D072	1	Eubacterium eligens 98%	Firmicutes	Eubacteriaceae								1	1	2	F
OTU76	BF0002B043	BF0002B043	1	Eubacterium formicigenerans 98%	Firmicutes	Eubacteriaceae						1			1	2	Su
OTU77	BF0001B064,BF0001C124,BF0002B040,BF0001D056,BF0002D078	BF0001B064	5	Eubacterium rectale 99%	Firmicutes	Eubacteriaceae		1	1	1		1		1	5	B	Sp,Su,F
OTU78	BF0001D060,BF0001D102	BF0001D060	2	Eubacterium siraeum 98%	Firmicutes	Eubacteriaceae				2					2	1	F
OTU59	BF0001D039	BF0001D039	1	Butyrivibrio crossotus 98%	Firmicutes	Lachnospiraceae				1					1	1	F
OTU102	BF0002C015	BF0002C015	1	Oribacterium sinus 99%	Firmicutes	Lachnospiraceae							1		1	2	Su
OTU106	BF0002B061	BF0002B061	1	Roseburia faecalis 99%	Firmicutes	Lachnospiraceae						1			1	2	Sp
OTU107	BF0001A070,BF0001B001,BF0002B027	BF0001A070	3	Ruminococcus obeum 99%	Firmicutes	Lachnospiraceae	1	1				1			3	B	W,Sp
OTU108	BF0001C073,BF0002B015	BF0001C073	2	Ruminococcus torques 99%	Firmicutes	Lachnospiraceae			1			1			2	B	Su
OTU90	BF0001B051,BF0001C069,BF0001B068,BF0002B037,BF0002D099,BF0002B056,BF0002D076	BF0001B051	7	Lactobacillus acidophilus 99%	Firmicutes	Lactobacillaceae		2	1			2		2	7	B	Sp,Su,F
OTU91	BF0002C011	BF0002C011	1	Lactobacillus agilis 98%	Firmicutes	Lactobacillaceae							1		1	2	Su
OTU92	BF0001A098,BF0002D058,BF0002D096	BF0001A098	3	Lactobacillus animalis 99%	Firmicutes	Lactobacillaceae	1							2	3	B	W,F
OTU93	BF0002B008	BF0002B008	1	Lactobacillus aviarius 97%	Firmicutes	Lactobacillaceae						1			1	2	Sp
OTU94	BF0001A084,BF0002D043,BF0002A117	BF0001A084	3	Lactobacillus delbrueckii 99%	Firmicutes	Lactobacillaceae	1				1			1	3	B	W,F
OTU95	BF0001B063	BF0001B063	1	Lactobacillus jensenii 99%	Firmicutes	Lactobacillaceae		1							1	1	Sp
OTU96	BF0002D011	BF0002D011	1	Lactobacillus sakei 99%	Firmicutes	Lactobacillaceae								1	1	2	F
OTU97	BF0001A006,BF0001A093,BF0001B027,BF0002A048,BF0002A050,BF0002A059,BF0002A142,BF0001B021,BF0002A122,BF0002A133,BF0002A139,BF0002A154,BF0002A092,BF0002D056,BF0001B062,BF0001D040,BF0002A065,BF0002D029,BF0002D030,BF0002D032	BF0001A006	20	Lactobacillus sp. 99%	Firmicutes	Lactobacillaceae	2	3		1	10			4	20	B	W,Sp,F
OTU98	BF0002B020	BF0002B020	1	Lactobacillus vaginalis 99%	Firmicutes	Lactobacillaceae						1			1	2	Sp
OTU85	BF0001B055,BF0002A002,BF0001D080,BF0002A033,BF0001B074,BF0002A141	BF0001B055	6	Finegoldia magna 99%	Firmicutes	Peptostreptococcaceae		2		1	3				6	B	W,Sp,F
OTU103	BF0002A003	BF0002A003	1	Peptostreptococcus micros 99%	Firmicutes	Peptostreptococcaceae					1				1	2	W
OTU104	BF0001B053	BF0001B053	1	Peptostreptococcus octavius 96%	Firmicutes	Peptostreptococcaceae		1							1	1	Sp
OTU105	BF0001B076,BF0001C055,BF0001C130,BF0002C043	BF0001B076	4	Peptostreptococcus octavius 97%	Firmicutes	Peptostreptococcaceae		1	2				1		4	B	Sp,Su
OTU126	BF0002A108,BF0002C058	BF0002A108	2	Uncultured Anaerococcus 98%	Firmicutes	Peptostreptococcaceae					1		1		2	2	W,Su
OTU143	BF0001B056	BF0001B056	1	Uncultured bacterium (human vagina) 98%, Anaerococcus tetradius strain CCUG 46590 97%	Firmicutes	Peptostreptococcaceae		1							1	1	Sp
OTU147	BF0002B031	BF0002B031	1	Uncultured bacterium (human vagina) 99%, Peptostreptococcus micros 95%	Firmicutes	Peptostreptococcaceae						1			1	2	Sp
OTU149	BF0002D051	BF0002D051	1	Uncultured bacterium (human vagina) 99%, Peptonophilus hareii 95%	Firmicutes	Peptostreptococcaceae								1	1	2	F
OTU162	BF0001C015	BF0001C015	1	Uncultured bacterium 99%	Firmicutes	Peptostreptococcaceae			1						1	1	Su
OTU163	BF0001C143,BF0002A080	BF0001C143	2	Uncultured Peptostreptococcus 96%	Firmicutes	Peptostreptococcaceae			1		1				2	B	W,Su
OTU165	BF0001A036	BF0001A036	1	Tissierella praeacuta ATCC 25539T 91%	Firmicutes	Peptostreptococcaceae	1								1	1	W
OTU167	BF0001A001	BF0001A001	1	Peptoniphilus ivorii 94%	Firmicutes	Peptostreptococcaceae	1								1	1	W
OTU87	BF0001D055,BF0002A018,BF0002A037,BF0002A085,BF0002A127,BF0002A116,BF0002B083,BF0002D062,BF0002B011,BF0002A074	BF0001D055	10	Gemella morbillorum 99%	Firmicutes	Staphylococcaceae				1	6	2		1	10	B	W,Sp,F
OTU89	BF0001B020,BF0001C035	BF0001B020	2	Jeotgalicoccus psychrophilus 98%	Firmicutes	Staphylococcaceae		1	1						2	1	Sp,Su
OTU110	BF0001A015,BF0001D028,BF0001D095,BF0002A008,BF0002A021,BF0002A109,BF0002A145,BF0002D009,BF0002D010,BF0001C071,BF0001C100,BF0002A078,BF0002D015,BF0001D016,BF0002D042,BF0001A028,BF0002A079,BF0002D064,BF0001C058,BF0002A032,BF0002A114,BF0002D069,BF0001C131,BF0002D040,BF0002D083,BF0001C006,BF0002B014,BF0002C040,BF0001C007,BF0002A148,BF0002D117,BF0002A013,BF0002D021,BF0002D018,BF0001B038,BF0001C134,BF0…	BF0001A015	120	Staphylococcus epidermidis 99%	Firmicutes	Staphylococcaceae	2	1	24	11	30	7	10	35	120	B	W,Sp,Su,F
OTU111	BF0001A035,BF0002A143,BF0002B024,BF0002C072,BF0002C081,BF0002B034,BF0002A159	BF0001A035	7	Staphylococcus sp. 99%	Firmicutes	Staphylococcaceae	1				2	2	2		7	B	W,Sp,Su
OTU99	BF0001B025,BF0001B043,BF0002A073,BF0002A075,BF0002A083,BF0001D019,BF0001D043,BF0001D052,BF0002D044,BF0001C004,BF0001C096,BF0002B090,BF0002B025,BF0001B057,BF0001C133,BF0002A055,BF0002A137,BF0002A043,BF0001D048,BF0002A086,BF0001C029,BF0001C053,BF0001C129,BF	BF0001B025	33	Lactococcus lactis 99%	Firmicutes	Streptococcaceae		3	14	5	8	2		1	33	B	W,Sp,Su,F
OTU100	BF0001D025	BF0001D025	1	Lactococcus sp. 96%	Firmicutes	Streptococcaceae				1					1	1	F
OTU112	BF0001C005,BF0002C057	BF0001C005	2	Streptococcus agalactiae 99%	Firmicutes	Streptococcaceae			1				1		2	B	Su
OTU113	BF0001D084,BF0002C024	BF0001D084	2	Streptococcus anginosus 99%	Firmicutes	Streptococcaceae				1			1		2	B	Su,F
OTU114	BF0001B032,BF0001B045	BF0001B032	2	Streptococcus bovis 99%	Firmicutes	Streptococcaceae		2							2	1	Sp
OTU115	BF0002B053	BF0002B053	1	Streptococcus cristatus ATCC 51100 99%	Firmicutes	Streptococcaceae						1			1	2	Sp
OTU116	BF0002A042,BF0002C038	BF0002A042	2	Streptococcus downei ATCC 33748 99%	Firmicutes	Streptococcaceae					1		1		2	2	W,Su
OTU117	BF0001C008,BF0001D007,BF0002A061,BF0002A016,BF0002A072,BF0002D026,BF0002A082,BF0001C018,BF0002B062	BF0001C008	9	Streptococcus gordonii 99%	Firmicutes	Streptococcaceae			2	1	4	1		1	9	B	W,Sp,Su,F
OTU118	BF0001B044,BF0001D064,BF0001D014,BF0002A004,BF0002A087,BF0001D067,BF0002B041,BF0002C069,BF0001D096,BF0002A057,BF0001C072,BF0002A063,BF0001D051,BF0001D103,BF0001D010,BF0002A098,BF0001D071,BF0002D041,BF0001D033	BF0001B044	19	Streptococcus mitis 99%	Firmicutes	Streptococcaceae		1	1	9	5	1	1	1	19	B	W,Sp,Su,F
OTU119	BF0001B072,BF0002A146,BF0002B002,BF0001D038,BF0002A106,BF0002A038,BF0002C065,BF0002B017,BF0002C063,BF0002A026,BF0002A047,BF0001D086,BF0002D075	BF0001B072	13	Streptococcus parasanguis 99%	Firmicutes	Streptococcaceae		1		2	5	2	2	1	13	B	W,Sp,Su,F
OTU121	BF0001A012,BF0002A102,BF0002A006,BF0002A060,BF0001B012,BF0001D092,BF0002A147,BF0002B106,BF0002B091,BF0002B049,BF0002A077,BF0001B003,BF0001C097,BF0001C141,BF0002A022,BF0002A040,BF0002C080,BF0001C014,BF0001D027,BF0001C026,BF0002B006,BF0001C144,BF0002A088,BF	BF0001A012	30	Streptococcus thermophilus 99%	Firmicutes	Streptococcaceae	1	2	6	3	12	4	1	1	30	B	W,Sp,Su,F
OTU69	BF0001D035	BF0001D035	1	Clostridium spiroforme 99%	Firmicutes	unclassified Mollicutes				1					1	1	F
OTU120	BF0001D042	BF0001D042	1	Streptococcus pleomorphus 98%	Firmicutes	unclassified Mollicutes				1					1	1	F
OTU282	BF0001A045	BF0001A045	1	Clostridium innocuum 98%	Firmicutes	unclassified Mollicutes	1								1	1	W
OTU123	BF0001C024	BF0001C024	1	Butyrate-producing bacterium L2-50 99%	Firmicutes	uncultured Firmicutes			1						1	1	Su
OTU124	BF0001C002,BF0001D031	BF0001C002	2	Butyrate-producing bacterium SSC/2 from human feces 99%	Firmicutes	uncultured Firmicutes			1	1					2	1	Su,F
OTU125	BF0002D045	BF0002D045	1	Marine bacterium 99%	Firmicutes	uncultured Firmicutes								1	1	2	F
OTU128	BF0001A018,BF0001B011,BF0001A024,BF0001C032,BF0002A001	BF0001A018	5	Uncultured bacterium (human colon) 97%	Firmicutes	uncultured Firmicutes	2	1	1		1				5	B	W,Sp,Su
OTU129	BF0001D009	BF0001D009	1	Uncultured bacterium (human colon) 98%	Firmicutes	uncultured Firmicutes				1					1	1	F
OTU130	BF0001D011,BF0001D068	BF0001D011	2	Uncultured bacterium (human colon) 98%	Firmicutes	uncultured Firmicutes				2					2	1	F
OTU131	BF0002A054	BF0002A054	1	Uncultured bacterium (human colon) 98%	Firmicutes	uncultured Firmicutes					1				1	2	W
OTU132	BF0001A038	BF0001A038	1	Uncultured bacterium (human colon) 98%	Firmicutes	uncultured Firmicutes	1								1	1	W
OTU133	BF0001A046,BF0001D013	BF0001A046	2	Uncultured bacterium (human colon) 99%	Firmicutes	uncultured Firmicutes	1			1					2	1	W,F
OTU134	BF0001A062,BF0002A157	BF0001A062	2	Uncultured bacterium (human colon) 99%	Firmicutes	uncultured Firmicutes	1				1				2	B	W
OTU135	BF0001D101,BF0002A068	BF0001D101	2	Uncultured bacterium (human colon) 99%	Firmicutes	uncultured Firmicutes				1	1				2	B	W,F
OTU136	BF0002A046	BF0002A046	1	Uncultured bacterium (human colon) 99%	Firmicutes	uncultured Firmicutes					1				1	2	W
OTU137	BF0002A119,BF0002D052	BF0002A119	2	Uncultured bacterium (human colon) 99%	Firmicutes	uncultured Firmicutes					1			1	2	2	W,F
OTU138	BF0001B042	BF0001B042	1	Uncultured bacterium (human feces) 96%	Firmicutes	uncultured Firmicutes		1							1	1	Sp
OTU139	BF0001A003	BF0001A003	1	Uncultured bacterium (human feces) 98%	Firmicutes	uncultured Firmicutes	1								1	1	W
OTU140	BF0002B077	BF0002B077	1	Uncultured bacterium (human feces) 99%	Firmicutes	uncultured Firmicutes						1			1	2	Sp
OTU141	BF0002D098	BF0002D098	1	Uncultured bacterium (human feces) 99%	Firmicutes	uncultured Firmicutes								1	1	2	F
OTU142	BF0001B054,BF0001D023,BF0001D098	BF0001B054	3	Uncultured bacterium (human skin) 98%	Firmicutes	uncultured Firmicutes		1		2					3	1	Sp,F
OTU144	BF0002A039,BF0002C025,BF0002B065	BF0002A039	3	Uncultured bacterium (human vagina) 98%	Firmicutes	uncultured Firmicutes					1	1	1		3	2	W,Sp,Su
OTU145	BF0002A099	BF0002A099	1	Uncultured bacterium (human vagina) 98%	Firmicutes	uncultured Firmicutes					1				1	2	W
OTU146	BF0002A104	BF0002A104	1	Uncultured bacterium (human vagina) 99%	Firmicutes	uncultured Firmicutes					1				1	2	W
OTU148	BF0002B042	BF0002B042	1	Uncultured bacterium (human vagina) 99%	Firmicutes	uncultured Firmicutes						1			1	2	Sp
OTU150	BF0001D104	BF0001D104	1	Uncultured bacterium (pig gut) 99%	Firmicutes	uncultured Firmicutes				1					1	1	F
OTU151	BF0002D039	BF0002D039	1	Uncultured bacterium (pig gut) 96%	Firmicutes	uncultured Firmicutes								1	1	2	F
OTU154	BF0002A105	BF0002A105	1	Uncultured bacterium (zebra intestine) 99%	Firmicutes	uncultured Firmicutes					1				1	2	W
OTU156	BF0001A099	BF0001A099	1	Uncultured bacterium 97%	Firmicutes	uncultured Firmicutes	1								1	1	W
OTU157	BF0001D073	BF0001D073	1	Uncultured bacterium 97%	Firmicutes	uncultured Firmicutes				1					1	1	F
OTU158	BF0001C084	BF0001C084	1	Uncultured bacterium 98%	Firmicutes	uncultured Firmicutes			1						1	1	Su
OTU159	BF0001B014	BF0001B014	1	Uncultured bacterium 99%	Firmicutes	uncultured Firmicutes		1							1	1	Sp
OTU160	BF0001C098	BF0001C098	1	Uncultured bacterium 99%	Firmicutes	uncultured Firmicutes			1						1	1	Su
OTU161	BF0001A011,BF0002B071	BF0001A011	2	Uncultured bacterium 99%	Firmicutes	uncultured Firmicutes	1					1			2	B	W,Sp
OTU283	BF0001C034,BF0002D086,BF0002D104,BF0001D094,BF0002D061	BF0001C034	5	Uncultured bacterium (pig gut) 99%	Firmicutes	uncultured Firmicutes			1	1				3	5	B	Su,F
OTU152	BF0001B052	BF0001B052	1	Uncultured bacterium (pig gut) 94%	Firmicutes	unknown Firmicutes		1							1	1	Sp
OTU153	BF0002B075,BF0002B108	BF0002B075	2	Uncultured bacterium (river sediment) 94%	Firmicutes	unknown Firmicutes						2			2	2	Sp
OTU155	BF0002B026	BF0002B026	1	Uncultured bacterium 91%	Firmicutes	unknown Firmicutes						1			1	2	Sp
OTU164	BF0001A091	BF0001A091	1	Uncultured rumen bacterium 92%	Firmicutes	unknown Firmicutes	1								1	1	W
OTU166	BF0001D020	BF0001D020	1	Clostridium sp. 91%	Firmicutes	unknown Firmicutes				1					1	1	F
OTU168	BF0001A019,BF0001D077	BF0001A019	2	Ruminococcus flavefaciens ATCC 49949 93%	Firmicutes	unknown Firmicutes	1			1					2	1	W,F
OTU200	BF0002D087	BF0002D087	1	Acidobacteriaceae bacterium Gsoil 149 97%	Acidobacteria	Acidobacteriaceae								1	1	2	F
OTU215	BF0002B080	BF0002B080	1	Uncultured bacterium 96%	Acidobacteria	Acidobacteriaceae						1			1	2	Sp
OTU179	BF0002A123	BF0002A123	1	Paracraurococcus ruber 96%	Alphaproteobacteria	Acetobacteraceae					1				1	2	W
OTU185	BF0002A034	BF0002A034	1	Rubritepida flocculans 95%	Alphaproteobacteria	Acetobacteraceae					1				1	2	W
OTU202	BF0001C057	BF0001C057	1	Acidisphaera rubrifaciens 94%	Alphaproteobacteria	Unknown Alphaproteobacteria			1						1	1	Su
OTU205	BF0002B036,BF0002B067	BF0002B036	2	Uncultured bacterium (soil) 93%	Alphaproteobacteria	Unknown Alphaproteobacteria						2			2	2	Sp
OTU206	BF0001B015	BF0001B015	1	Uncultured bacterium (soil) 94%	Alphaproteobacteria	Unknown Alphaproteobacteria		1							1	1	Sp
OTU207	BF0002C079	BF0002C079	1	uncultured bacterium (soil) 94%	Alphaproteobacteria	Unknown Alphaproteobacteria							1		1	2	Su
OTU209	BF0001C009	BF0001C009	1	uncultured bacterium (soil) 96%	Alphaproteobacteria	Uncultured Alphaproteobacteria			1						1	1	Su
OTU214	BF0002B094	BF0002B094	1	Uncultured bacterium 94%	Alphaproteobacteria	Unknown Alphaproteobacteria						1			1	2	Sp
OTU170	BF0001B023	BF0001B023	1	Bradyrhizobium sp. 98%	Alphaproteobacteria	Bradyrhizobiaceae		1							1	1	Sp
OTU171	BF0001C078	BF0001C078	1	Caulobacter crescentus 95%	Alphaproteobacteria	Caulobacteraceae			1						1	1	Su
OTU174	BF0002B105	BF0002B105	1	Methylobacterium chloromethanicum 99%	Alphaproteobacteria	Methylobacteriaceae						1			1	2	Sp
OTU175	BF0001C136,BF0002C056	BF0001C136	2	Methylobacterium organophilum 97%	Alphaproteobacteria	Methylobacteriaceae			1				1		2	B	Su
OTU176	BF0001C076	BF0001C076	1	Methylobacterium organophilum 97%	Alphaproteobacteria	Methylobacteriaceae			1						1	1	Su
OTU177	BF0002D012	BF0002D012	1	Methylobacterium organophilum 97%	Alphaproteobacteria	Methylobacteriaceae								1	1	2	F
OTU210	BF0002D048	BF0002D048	1	Uncultured bacterium (urban aerosol) 95%, Methylobacterium sp. MM4 95%	Alphaproteobacteria	Methylobacteriaceae								1	1	2	F
OTU173	BF0001B037	BF0001B037	1	Mesorhizobium chacoense 97%	Alphaproteobacteria	Phyllobacteriaceae		1							1	1	Sp
OTU169	BF0002A090	BF0002A090	1	Agrobacterium tumefaciens 98%	Alphaproteobacteria	Rhizobiaceae					1				1	2	W
OTU180	BF0001C047,BF0002B070	BF0001C047	2	Rhizobium giardinii 98%	Alphaproteobacteria	Rhizobiaceae			1			1			2	B	Sp,Su
OTU181	BF0001B048	BF0001B048	1	Rhizobium leguminosarum 98%	Alphaproteobacteria	Rhizobiaceae		1							1	1	Sp
OTU182	BF0001C027,BF0002B102	BF0001C027	2	Rhizobium sp. 97%	Alphaproteobacteria	Rhizobiaceae			1			1			2	B	Sp,Su
OTU186	BF0001C089,BF0001D057	BF0001C089	2	Sinorhizobium sp. 97%	Alphaproteobacteria	Rhizobiaceae			1	1					2	1	Su,F
OTU187	BF0001C059	BF0001C059	1	Sinorhizobium sp. 98%	Alphaproteobacteria	Rhizobiaceae			1						1	1	Su
OTU178	BF0002D101	BF0002D101	1	Paracoccus sp. 96%	Alphaproteobacteria	Rhodobacteraceae								1	1	2	F
OTU183	BF0002C036	BF0002C036	1	Rhodobacter sp. 96%	Alphaproteobacteria	Rhodobacteraceae							1		1	2	Su
OTU184	BF0002D065	BF0002D065	1	Rickettsia limoniae 99%	Alphaproteobacteria	Rickettsiaceae								1	1	2	F
OTU199	BF0001C117	BF0001C117	1	Wolbachia pipientis 97%	Alphaproteobacteria	Rickettsiaceae			1						1	1	Su
OTU172	BF0002C022	BF0002C022	1	Kaistobacter sp. 98%	Alphaproteobacteria	Sphingomonadaceae							1		1	2	F
OTU188	BF0001C028	BF0001C028	1	Sphingomonas asaccharolytica 97%	Alphaproteobacteria	Sphingomonadaceae			1						1	1	Su
OTU189	BF0001B016,BF0002B039,BF0001B024,BF0002B019,BF0002D103	BF0001B016	5	Sphingomonas faenia 99%	Alphaproteobacteria	Sphingomonadaceae		2				2		1	5	B	Sp,F
OTU190	BF0001D082,BF0002C001	BF0001D082	2	Sphingomonas melonis 98%	Alphaproteobacteria	Sphingomonadaceae				1			1		2	B	Su,F
OTU191	BF0002D038	BF0002D038	1	Sphingomonas pituitosa 99%	Alphaproteobacteria	Sphingomonadaceae								1	1	2	F
OTU192	BF0002A036,BF0002B109	BF0002A036	2	Sphingomonas sp. 96%	Alphaproteobacteria	Sphingomonadaceae					1	1			2	2	W,Sp
OTU193	BF0002B005	BF0002B005	1	Sphingomonas sp. 96%	Alphaproteobacteria	Sphingomonadaceae						1			1	2	Sp
OTU194	BF0002C052	BF0002C052	1	Sphingomonas sp. 96%	Alphaproteobacteria	Sphingomonadaceae							1		1	2	Su
OTU195	BF0001D069	BF0001D069	1	Sphingomonas sp. 97%	Alphaproteobacteria	Sphingomonadaceae				1					1	1	F
OTU196	BF0002C010,BF0002C082	BF0002C010	2	Sphingomonas sp. 98%	Alphaproteobacteria	Sphingomonadaceae							2		2	2	Su
OTU197	BF0001B031	BF0001B031	1	Sphingomonas sp. 99%	Alphaproteobacteria	Sphingomonadaceae		1							1	1	Sp
OTU198	BF0002B016,BF0002D035,BF0002D036	BF0002B016	3	Sphingomonas sp. 99%	Alphaproteobacteria	Sphingomonadaceae						1		2	3	2	Sp,F
OTU204	BF0002B013	BF0002B013	1	Uncultured Sphingomonadaceae 97%	Alphaproteobacteria	Sphingomonadaceae						1			1	2	Sp
OTU201	BF0001B047	BF0001B047	1	Alpha proteobacterium SK200a-9 97%	Alphaproteobacteria	Uncultured Alphaproteobacteria		1							1	1	Sp
OTU208	BF0001B046	BF0001B046	1	Uncultured bacterium (soil) 97%	Alphaproteobacteria	Uncultured Alphaproteobacteria		1							1	1	Sp
OTU211	BF0001C080,BF0002B052	BF0001C080	2	Uncultured bacterium (drinking water) 97%	Alphaproteobacteria	Uncultured Alphaproteobacteria			1			1			2	B	Sp,Su
OTU216	BF0002B003	BF0002B003	1	Uncultured bacterium 98%	Alphaproteobacteria	Uncultured Alphaproteobacteria						1			1	2	Sp
OTU224	BF0002A130	BF0002A130	1	Ralstonia sp. 99%	Betaproteobacteria	Burkholderiaceae					1				1	2	W
OTU234	BF0001D034	BF0001D034	1	Uncultured Lautropia 99%	Betaproteobacteria	Burkholderiaceae				1					1	1	F
OTU217	BF0001C094	BF0001C094	1	Comamonas sp. KCTC 12005 98%	Betaproteobacteria	Comamonadaceae			1						1	1	Su
OTU218	BF0002D077	BF0002D077	1	Delftia acidovorans 99%	Betaproteobacteria	Comamonadaceae								1	1	2	F
OTU227	BF0002D095	BF0002D095	1	Variovorax limosa 97%	Betaproteobacteria	Comamonadaceae								1	1	2	F
OTU228	BF0001B018,BF0002B084,BF0001C140	BF0001B018	3	Variovorax sp. 99%	Betaproteobacteria	Comamonadaceae		1	1			1			3	B	Sp,Su
OTU230	BF0001C023	BF0001C023	1	Antarctic bacterium R-7724 97%	Betaproteobacteria	Comamonadaceae			1						1	1	Su
OTU223	BF0001B060,BF0001B075,BF0002C068,BF0002B079,BF0001C039,BF0002A023	BF0001B060	6	Neisseria sp. 99%	Betaproteobacteria	Neisseriaceae		2	1		1	1	1		6	B	W,Sp,Su
OTU219	BF0001A020,BF0001A048,BF0001A096,BF0001A051,BF0001A065,BF0001A029	BF0001A020	6	Herbaspirillum rhizosphaerae 98%	Betaproteobacteria	Oxalobacteraceae	6								6	1	W
OTU220	BF0001B010,BF0001C010,BF0001C049,BF0002B058,BF0002B048,BF0001C012,BF0002B096	BF0001B010	7	Janthinobacterium sp. 97%	Betaproteobacteria	Oxalobacteraceae		1	3			3			7	B	Sp,Su
OTU221	BF0001C011,BF0001C109,BF0001C106,BF0001C119,BF0001C121	BF0001C011	5	Janthinobacterium sp. 97%	Betaproteobacteria	Oxalobacteraceae			5						5	1	Su
OTU222	BF0001C022	BF0001C022	1	Janthinobacterium sp. IC161 98%	Betaproteobacteria	Oxalobacteraceae			1						1	1	Su
OTU225	BF0001D087	BF0001D087	1	Sinobacter durum 98%	Betaproteobacteria	Oxalobacteraceae				1					1	1	F
OTU226	BF0001B017,BF0001C020,BF0002D004,BF0002D005,BF0002D023,BF0002D100,BF0002D094	BF0001B017	7	Sinobacter plicatus 97%	Betaproteobacteria	Oxalobacteraceae		1	1					5	7	B	Sp,Su,F
OTU231	BF0001C030,BF0001C115,BF0001D041	BF0001C030	3	Beta proteobacterium (antarctis) 98%	Betaproteobacteria	Oxalobacteraceae			2	1					3	1	Su,F
OTU235	BF0001C075,BF0001D024,BF0001C083,BF0001C111,BF0001C112,BF0001C142	BF0001C075	6	Uncultured Massilia 97%	Betaproteobacteria	Oxalobacteraceae			5	1					6	1	Su,F
OTU229	BF0001C021,BF0001C025,BF0001C138	BF0001C021	3	Zoogloea ramigera ATCC 25935 99%	Betaproteobacteria	Rhodocyclaceae			3						3	1	Su
OTU232	BF0001B007	BF0001B007	1	Uncultured bacterium (animal feces) 99%	Betaproteobacteria	Uncultured Betaproteobacteria		1							1	1	Sp
OTU233	BF0001C036,BF0002B033	BF0001C036	2	Uncultured bacterium clone 97%	Betaproteobacteria	Uncultured Betaproteobacteria			1			1			2	B	Sp,Su
OTU212	BF0002D046	BF0002D046	1	Uncultured bacterium (ground water) 95%	Deltaproteobacteria	Uncultured Deltaproteobacteria								1	1	2	F
OTU203	BF0002B103	BF0002B103	1	Stigmatella erecta 93%	Deltaproteobacteria	Unknown Deltaproteobacteria						1			1	2	Sp
OTU213	BF0002B009	BF0002B009	1	Uncultured bacterium (lake sediment) 91%	Deltaproteobacteria	Unknown Deltaproteobacteria						1			1	2	Sp
OTU236	BF0001C051	BF0001C051	1	Campylobacter concisus LMG 13937 99%	Epsilonproteobacteria	Campylobacteraceae			1						1	1	Su
OTU239	BF0002C007	BF0002C007	1	Enterobacter aerogenes 99%	Gammaproteobacteria	Enterobacteriaceae							1		1	2	Su
OTU250	BF0001A002,BF0001A007,BF0001A008,BF0001A047,BF0001A016,BF0001A031,BF0001A042,BF0001A049,BF0001A060,BF0001A082,BF0001A022,BF0001A032,BF0001A040,BF0001A013,BF0001A041,BF0001A075,BF0001A066,BF0001A067,BF0001A089,BF0001A094,BF0001A014,BF0001A023,BF0001A025,BF	BF0001A002	63	Serratia fonticola 99%	Gammaproteobacteria	Enterobacteriaceae	63								63	1	W
OTU251	BF0001D081,BF0002D008,BF0002D060	BF0001D081	3	Shigella sonnei 99%	Gammaproteobacteria	Enterobacteriaceae				1				2	3	B	F
OTU241	BF0001C116	BF0001C116	1	Legionella sp. 96%	Gammaproteobacteria	Legionellaceae			1						1	1	Su
OTU237	BF0002A009	BF0002A009	1	Acinetobacter calcoaceticus 99%	Gammaproteobacteria	Moraxellaceae					1				1	2	W
OTU238	BF0002D114	BF0002D114	1	Acinetobacter radioresistens 99%	Gammaproteobacteria	Moraxellaceae								1	1	2	F
OTU249	BF0002B076	BF0002B076	1	Psychrobacter psychrophilus 99%	Gammaproteobacteria	Moraxellaceae						1			1	2	Sp
OTU254	BF0002A019	BF0002A019	1	Uncultured bacterium 98% (soil), Marinomonas primoryensis 96%	Gammaproteobacteria	Oceanospirillaceae					1				1	2	W
OTU243	BF0002A134	BF0002A134	1	Pseudomonas aeruginosa 99%	Gammaproteobacteria	Pseudomonadaceae					1				1	2	W
OTU244	BF0001C102,BF0001C127	BF0001C102	2	Pseudomonas graminis 99%	Gammaproteobacteria	Pseudomonadaceae			2						2	1	Su
OTU245	BF0002A049	BF0002A049	1	Pseudomonas oleovorans 98%	Gammaproteobacteria	Pseudomonadaceae					1				1	2	W
OTU246	BF0001D032	BF0001D032	1	Pseudomonas sp. 97%	Gammaproteobacteria	Pseudomonadaceae				1					1	1	F
OTU247	BF0002D105	BF0002D105	1	Pseudomonas veronii 99%	Gammaproteobacteria	Pseudomonadaceae								1	1	2	F
OTU253	BF0001D036	BF0001D036	1	Uncultured bacterium (soil) 98%	Gammaproteobacteria	Uncultured Gammaproteobacteria				1					1	1	F
OTU240	BF0001B013	BF0001B013	1	Dokdonella ginsengisoli 94%	Gammaproteobacteria	Unknown Gammaproteobacteria		1							1	1	Sp
OTU256	BF0001A068	BF0001A068	1	Serratia sp. 92%	Gammaproteobacteria	Unknown Gammaproteobacteria	1								1	1	W
OTU242	BF0001B004	BF0001B004	1	Luteibactor rhizovicina 99%	Gammaproteobacteria	Xanthomonadaceae		1							1	1	Sp
OTU248	BF0002A045	BF0002A045	1	Pseudoxanthomonas mexicana 99%	Gammaproteobacteria	Xanthomonadaceae					1				1	2	W
OTU252	BF0001C048,BF0001C105,BF0001C052,BF0001C074,BF0002D109,BF0001C065,BF0001C128	BF0001C048	7	Stenotrophomonas maltophilia 99%	Gammaproteobacteria	Xanthomonadaceae			6					1	7	B	Su,F
OTU255	BF0001D089	BF0001D089	1	Xanthomonas-like bacterium 97%	Gammaproteobacteria	Xanthomonadaceae				1					1	1	F
OTU257	BF0001D005	BF0001D005	1	Bacteroides ovatus 99%	Bacteroidetes	Bacteroidaceae				1					1	1	F
OTU258	BF0001D001	BF0001D001	1	Bacteroides thetaiotaomicron 99%	Bacteroidetes	Bacteroidaceae				1					1	1	F
OTU259	BF0001D029	BF0001D029	1	Bacteroides uniformis 99%	Bacteroidetes	Bacteroidaceae				1					1	1	F
OTU260	BF0002B064	BF0002B064	1	Bacteroides vulgatus 98%	Bacteroidetes	Bacteroidaceae						1			1	2	Sp
OTU261	BF0001D088	BF0001D088	1	Parabacteroides distasonis 99%	Bacteroidetes	Porphyromonadaceae				1					1	1	F
OTU262	BF0001C082	BF0001C082	1	Parabacteroides merdae JCM 9497 99%	Bacteroidetes	Porphyromonadaceae			1						1	1	Su
OTU263	BF0001D006	BF0001D006	1	Porphyromonas gingivalis 99%	Bacteroidetes	Porphyromonadaceae				1					1	1	F
OTU264	BF0002D034	BF0002D034	1	Prevotella sp. 98%	Bacteroidetes	Prevotellaceae								1	1	2	F
OTU265	BF0001A071	BF0001A071	1	Prevotella sp. 99%	Bacteroidetes	Prevotellaceae	1								1	1	W
OTU268	BF0002D022	BF0002D022	1	Uncultured bacterium (human feces) 98%	Bacteroidetes	Prevotellaceae								1	1	2	F
OTU270	BF0002A020	BF0002A020	1	Uncultured Bacteroidetes 96%	Bacteroidetes	Uncultured Bacteroidetes					1				1	2	W
OTU272	BF0002D002	BF0002D002	1	Spirosoma-like sp. PC5.1A 92%	Bacteroidetes	Unknown Bacteroidetes								1	1	2	F
OTU273	BF0002B010	BF0002B010	1	Flavobacterium dokdonense 94%	Bacteroidetes	Unknown Bacteroidetes						1			1	2	Sp
OTU274	BF0001C019	BF0001C019	1	Hymenobacter sp. 91%	Bacteroidetes	Unknown Bacteroidetes			1						1	1	Su
OTU275	BF0002C006	BF0002C006	1	Hymenobacter sp. 92%	Bacteroidetes	Unknown Bacteroidetes							1		1	2	Su
OTU269	BF0002B007	BF0002B007	1	Uncultured bacterium (soil) 97%	Chloroflexi	Uncultured Chloroflexi						1			1	2	Sp
OTU278	BF0001B019	BF0001B019	1	Deinococcus radiopugnans 97%	Deinococcus-Thermus	Deinococcaceae		1							1	1	Sp
OTU280	BF0002A124,BF0002B095,BF0002D090	BF0002A124	3	Uncultured Deinococcus 96%	Deinococcus-Thermus	Deinococcaceae					1	1		1	3	2	W,Sp,F
OTU281	BF0001B058	BF0001B058	1	Uncultured Deinococcus 99%	Deinococcus-Thermus	Deinococcaceae		1							1	1	Sp
OTU279	BF0001C043	BF0001C043	1	Deinococcus sp. 94%	Deinococcus-Thermus	Unknown Deinococcus			1						1	1	Su
OTU276	BF0002A091	BF0002A091	1	Leptotrichia sp. 98%	Fusobacteria	Fusobacteriaceae					1				1	2	W
OTU277	BF0001D004,BF0001D093	BF0001D004	2	Leptotrichia sp. 99%	Fusobacteria	Fusobacteriaceae				2					2	1	F
OTU266	BF0002C018	BF0002C018	1	Bacterium Ellin5111 98%	Planctomycetes	environmental samples							1		1	2	Su
OTU267	BF0001A080	BF0001A080	1	Uncultured bacterium (human colon) 98%	Unknown	Unknown	1								1	1	W
OTU271	BF0001D053	BF0001D053	1	Uncultured bacterium (marine sediment) 90%	Unknown	Unknown				1					1	1	F
